# Supplementary material for: Re-evaluating gut microbiome signatures of post-antibiotic dietary fiber intake in a large adult cohort
Source: BMC Res Notes. 2026 Feb 14;19:124. doi: 10.1186/s13104-026-07708-7 (PMC13011435; doi:10.1186/s13104-026-07708-7)
Supplement: Supplementary file 3 — Supplementary Material 3. [file 13104_2026_7708_MOESM3_ESM.xlsx]

## Sheet: Table 1. ANCOM
Supplementary Table 1. Validation of Differentially Abundant Genera using ANCOM-BC.
Results from ANCOM-BC comparing the High-Fiber (HF; N=971) and Low-Fiber (LF; N=955) groups within the ABX_Recent cohort. The table lists all genera found to be significant after False Discovery Rate (FDR) correction (q-value < 0.05). The log-fold change (lfc) represents the log2 change in abundance; a positive value indicates enrichment in the HF group. The W-statistic is the primary test statis…
Genus	Enriched In (LEfSe)	Log-Fold Change (lfc)	W-statistic	Q-value (FDR)	Validation Status
Bifidobacterium	HF Group	0.52	4.15	<0.001	Confirmed
Lachnospira	HF Group	0.48	3.82	<0.001	Confirmed
Bacteroides	LF Group	-0.24	3.21	0.008	Confirmed
Parabacteroides	LF Group	-0.21	2.95	0.015	Confirmed
Morganella	HF Group	0.68	7.2	<0.001	Confirmed
Oscillospira	LF Group	-0.15	1.85	0.042	Confirmed
Finegoldia	LF Group	-0.08	0.95	0.32	Not Significant
Ruminococcus	LF Group	-0.06	0.72	0.45	Not Significant
Anaerostipes	HF Group	0.12	1.1	0.18	Not Significant
Anaerococcus	LF Group	-0.04	0.45	0.76	Not Significant
